# Supplementary material for: Proteasomal inhibition triggers viral oncoprotein degradation via autophagy-lysosomal pathway
Source: PLoS Pathog. 2020 Feb 24;16(2):e1008105. doi: 10.1371/journal.ppat.1008105 (PMC7058366; doi:10.1371/journal.ppat.1008105)
Supplement: S1 Table — ~10 x 106 LCL#1 and LCL#89 either left untreated or treated with 1 μM MG132 for 12 h, were subjected to RNA-Seq followed by Gene Ontology (GO)-Term Enrichment analyses as described in the “Materials and Methods” section. (XLSX) [file ppat.1008105.s012.xlsx]

## Sheet: Deregulated_Genes
RNA-Seq Analyses
	10 million LCLs were treated with 1 uM MG132 for 12 h
Upregulated Genes						Downregulated Genes							LCL#89		LCL#1			LCL#89		LCL#1
	LCL#89		LCL#1				LCL#89		LCL#1				DMSO	MG132	DMSO	MG132		DMSO	MG132	DMSO	MG132
	DMSO	MG132	DMSO	MG132			DMSO	MG132	DMSO	MG132		Gene	log2FC	log2FC	log2FC	log2FC		log2FC	log2FC	log2FC	log2FC
Gene	log2FC	log2FC	log2FC	log2FC		Gene	log2FC	log2FC	log2FC	log2FC		HSPA7	0	3.18508	0	0.47602
OSGIN1	0	3.16346	0	2.89682		TRAF4	0	-1.67914	0	-2.41281		OSGIN1	0	3.16346	0	2.89682
BAG3	0	3.00516	0	3.23752		IL4I1	0	-1.73603	0	-2.21132		RNA5SP426	0	3.09677	0	3.51662
DNAJB1	0	2.9796	0	2.62728		LSP1	0	-1.75133	0	-2.3015		RNU1-22P	0	3.0633	0	4.14805
IGFBP3	0	2.84753	0	4.20287		TUBG1	0	-1.75228	0	-2.69655		RNY4P10	0	3.05133	0	3.3241
GPX3	0	2.81188	0	2.43516		IGLC3	0	-1.7579	0	-2.57377		RNY4P20	0	3.00916	0	3.11034
HCN1	0	2.71665	0	1.92041		TTYH3	0	-1.76718	0	-2.60308		BAG3	0	3.00516	0	3.23752
UBC	0	2.59067	0	1.86756		HMGB1	0	-1.76775	0	-1.76139		RNA5SP469	0	3.00125	0	4.38121
HRG	0	2.55514	0	1.52661		GPR114	0	-1.77233	0	-2.63668		DNAJB1	0	2.9796	0	2.62728
HSPH1	0	2.50347	0	3.2891		KIF22	0	-1.78108	0	-2.13395		RNY4P7	0	2.9742	0	3.11519
HSPA8P9	0	2.46187	0	1.67455		FGR	0	-1.7856	0	-2.02248		RNU1-65P	0	2.91917	0	4.06395
MAP1A	0	2.44511	0	2.85147		IKZF1	0	-1.78741	0	-2.15053		RNU1-146P	0	2.90368	0	4.41446
TUBB3	0	2.42038	0	1.48129		LMO7	0	-1.7902	0	-2.12575		IGFBP3	0	2.84753	0	4.20287
HSPB1P1	0	2.38307	0	0.838255		VAV1	0	-1.80503	0	-2.31457		GPX3	0	2.81188	0	2.43516
TUBB4A	0	2.37154	0	1.47801		SEMA7A	0	-1.80874	0	-2.01916		RNU1-85P	0	2.78483	0	3.41321
U1	0	2.36634	0	2.31891		HAUS5	0	-1.81305	0	-2.21206		ZFAND2A	0	2.78052	0	2.99381
SLC7A11	0	2.36499	0	3.06742		SPIB	0	-1.81743	0	-2.769		RNU1-138P	0	2.74984	0	3.26192
SOX1	0	2.32564	0	1.81759		HIST1H2BC	0	-1.82182	0	-3.87139		HCN1	0	2.71665	0	1.92041
RELN	0	2.28151	0	2.27124		TFDP1	0	-1.82339	0	-2.34467		RNA5SP358	0	2.70687	0	2.88289
ARC	0	2.20352	0	2.00247		ITGB7	0	-1.82985	0	-2.53449		RNU1-11P	0	2.64176	0	4.50615
PGK2	0	2.19341	0	1.29758		IRF8	0	-1.83317	0	-3.13317		RNU1-27P	0	2.62592	0	1.87613
DNAJB4	0	2.17084	0	3.11592		MSH2	0	-1.83432	0	-2.51398		RNU1-20P	0	2.62406	0	4.27704
HSPB1	0	2.13717	0	2.14969		LAMP3	0	-1.85377	0	-2.58192		RNA5SP500	0	2.6002	0	3.91631
SQSTM1	0	2.13216	0	2.36699		ARHGDIB	0	-1.85549	0	-2.94617		DNAJB1P1	0	2.59161	0	1.23113
RASD1	0	2.11779	0	2.32763		SYNPO	0	-1.85966	0	-2.57317		UBC	0	2.59067	0	1.86756
GDF2	0	2.07363	0	5.1045		CYBA	0	-1.87061	0	-2.68681		RNU11	0	2.57111	0	3.43352
BRSK2	0	2.06716	0	1.11408		HIST1H2AG	0	-1.87546	0	-2.92772		HRG	0	2.55514	0	1.52661
ANKRD1	0	2.0373	0	2.03715		FDXR	0	-1.87619	0	-2.91421		RNVU1-7	0	2.50863	0	2.11022
MAP1LC3B	0	1.98521	0	0.524183		PRC1	0	-1.87651	0	-2.33701		HSPH1	0	2.50347	0	3.2891
BRF2	0	1.95499	0	1.56847		GCSAM	0	-1.88002	0	-3.18626		RNVU1-9	0	2.4883	0	2.34484
GCLM	0	1.94738	0	2.60641		POLD1	0	-1.88079	0	-2.1867		RNU1-16P	0	2.488	0	3.62849
CTSD	0	1.94562	0	1.31942		PFN1	0	-1.89813	0	-2.6115		B4GALNT1	0	2.47759	0	2.71853
HSPA2	0	1.92546	0	2.59079		SLC29A1	0	-1.90191	0	-3.27279		RNU1-1	0	2.46259	0	2.61968
SERPINH1	0	1.90062	0	1.18213		BUB1B	0	-1.90191	0	-1.89263		HSPA8P9	0	2.46187	0	1.67455
MAP1B	0	1.85948	0	3.08666		HIST1H4H	0	-1.90192	0	-2.1924		MAP1A	0	2.44511	0	2.85147
GABARAPL1	0	1.84204	0	2.32413		CCNF	0	-1.90816	0	-2.39547		TUBB3	0	2.42038	0	1.48129
HSP90AA1	0	1.8262	0	1.8239		PTPRCAP	0	-1.91013	0	-2.24788		SNORA65	0	2.41223	0	1.86131
HSPA8	0	1.7432	0	2.69648		HK2	0	-1.91058	0	-2.07471		RNVU1-10	0	2.41112	0	4.29787
HSP90AB3P	0	1.71589	0	1.26993		SHMT1	0	-1.91476	0	-2.65979		FAM219A	0	2.39746	0	2.2797
RGS1	0	1.70199	0	0.673416		PAX5	0	-1.92921	0	-2.85362		HSPB1P1	0	2.38307	0	0.838255
ZFAND2A	0	2.78052	0	2.99381		WDR76	0	-1.9329	0	-2.21206		RNY4P18	0	2.37563	0	3.07059
BRF2	0	1.95499	0	1.56847		SH3BP1	0	-1.93484	0	-2.03247		RNY4P8	0	2.37157	0	3.53669
CCDC85C	0	2.22859	0	0.741553		HIST2H2AB	0	-1.9365	0	-3.47228		TUBB4A	0	2.37154	0	1.47801
FRMD3	0	2.09527	0	1.60549		B4GALT2	0	-1.95276	0	-2.46043		CEP170B	0	2.36774	0	2.17662
						ADAM8	0	-1.95522	0	-2.47717		U1	0	2.36634	0	2.31891
	p<0.05					TICRR	0	-1.96485	0	-2.46144		SLC7A11	0	2.36499	0	3.06742
						MTHFD1	0	-1.96764	0	-2.89204		RNU1-3	0	2.33357	0	2.90284
						ITGB2	0	-1.97159	0	-2.12232		RNU1-34P	0	2.32632	0	3.94948
						CCND2	0	-1.97231	0	-3.03856		SOX1	0	2.32564	0	1.81759
						WFDC2	0	-1.97632	0	-3.42724		RELN	0	2.28151	0	2.27124
						TTF2	0	-1.97647	0	-2.35942		RNU1-136P	0	2.27214	0	1.52029
						RAD51C	0	-1.97928	0	-2.64432		RNU1-67P	0	2.27018	0	1.7471
						TUBB	0	-1.98502	0	-2.48874		RNU1-89P	0	2.26572	0	2.3881
						ISG15	0	-1.99037	0	-2.23745		MTRNR2L2	0	2.26497	0	1.22847
						ACTB	0	-1.9949	0	-3.04004		RNVU1-18	0	2.26202	0	1.96388
						WDR54	0	-1.99657	0	-3.32832		HSP90AA4P	0	2.2529	0	0.503713
						SLAMF6	0	-1.99748	0	-2.80991		RNY4P11	0	2.23395	0	3.30555
						CIT	0	-2.00111	0	-2.00196		AC079949.1	0	2.22267	0	3.59473
						CD22	0	-2.00676	0	-3.43059		RNU1-63P	0	2.2089	0	1.90061
						TIMELESS	0	-2.01271	0	-2.64873		ARC	0	2.20352	0	2.00247
						MCM7	0	-2.01391	0	-2.34801		DNAJB4	0	2.17084	0	3.11592
						LMNB1	0	-2.01537	0	-2.01309		RNY4P1	0	2.14857	0	3.0765
						PSMB9	0	-2.02129	0	-2.75621		AC107021.1	0	2.1407	0	4.31544
						E2F1	0	-2.02679	0	-3.23465		ANKRD20A10P	0	2.13877	0	3.10555
						C17orf53	0	-2.02782	0	-2.20065		MIR22HG	0	2.13856	0	2.65819
						PHF19	0	-2.02819	0	-2.83606		HSPB1	0	2.13717	0	2.14969
						CORO1A	0	-2.02951	0	-2.4369		RNVU1-1	0	2.13242	0	4.05707
						TMC8	0	-2.02977	0	-2.33521		SQSTM1	0	2.13216	0	2.36699
						TTLL12	0	-2.03262	0	-2.94013		RASD1	0	2.11779	0	2.32763
						NAPSB	0	-2.03267	0	-2.97196		RNU1-46P	0	2.09527	0	4.02419
						VWCE	0	-2.03364	0	-3.47228		RNVU1-13	0	2.09479	0	3.86422
						LY6E	0	-2.03509	0	-2.26271		RNU1-148P	0	2.09004	0	3.11671
						HIST1H2AL	0	-2.04242	0	-2.75094		GDF2	0	2.07363	0	5.1045
						HIST1H2BO	0	-2.04815	0	-3.16234		RNA5SP202	0	2.05827	0	3.66322
						ATP2A3	0	-2.05585	0	-2.36539		VTRNA3-1P	0	2.03911	0	3.00948
						SASH3	0	-2.06435	0	-2.79193		ANKRD1	0	2.0373	0	2.03715
						EID1	0	-2.06548	0	-2.09656		MIRLET7F1	0	2.0094	0	1.99356
						MIF4GD	0	-2.06815	0	-2.02706		RNY4P2	0	2.00903	0	1.90271
						FAIM3	0	-2.08048	0	-2.52917		RNY4P27	0	2.00903	0	3.01878
						HIST1H4I	0	-2.08872	0	-3.13594		MT-TS1	0	1.99773	0	2.40344
						TYMS	0	-2.09359	0	-3.95217		MAP1LC3B	0	1.98521	0	0.524183
						PPP1R16B	0	-2.09474	0	-2.27433		SNORD62B	0	1.95812	0	2.2298
						ZWINT	0	-2.09831	0	-3.23642		RNU1-19P	0	1.95092	0	2.11838
						DFNA5	0	-2.10087	0	-3.32113		GCLM	0	1.94738	0	2.60641
						HIST1H1E	0	-2.11086	0	-2.8333		HSPA8P8	0	1.94702	0	2.42187
						CDKN2C	0	-2.11376	0	-2.47949		CTSD	0	1.94562	0	1.31942
						HIST1H2BH	0	-2.11671	0	-2.17946		RNY4P25	0	1.92696	0	2.62444
						AGRN	0	-2.1208	0	-2.15045		HSPA2	0	1.92546	0	2.59079
						DENND2D	0	-2.1368	0	-2.36462		RNU1-32P	0	1.90061	0	3.19322
						TRAPPC6A	0	-2.13682	0	-2.33786		RNY4P5	0	1.89541	0	3.29692
						KIF11	0	-2.13852	0	-2.40265		AL161626.1	0	1.88432	0	2.91685
						MAGEF1	0	-2.13947	0	-3.22529		MAP1B	0	1.85948	0	3.08666
						HIST1H4J	0	-2.14547	0	-2.42511		GABARAPL1	0	1.84204	0	2.32413
						CASP2	0	-2.15743	0	-2.32851		RNU2-36P	0	1.83361	0	2.05673
						IGHV3-33	0	-2.16321	0	-2.96706		HSP90AA1	0	1.8262	0	1.8239
						KIF4A	0	-2.18065	0	-2.24432		RNA5S13	0	1.82178	0	2.19202
						MCM3	0	-2.19208	0	-2.24829		MT-TE	0	1.79764	0	1.79626
						HIST1H2BF	0	-2.20222	0	-2.59614		HSPA8	0	1.7432	0	2.69648
						PCNA	0	-2.20279	0	-4.00517		SNORD17	0	1.7276	0	3.56501
						ERCC6L	0	-2.20389	0	-2.58985		HSP90AB3P	0	1.71589	0	1.26993
						TROAP	0	-2.21099	0	-2.67947		VTRNA1-1	0	1.70435	0	3.1517
						HIST1H2AE	0	-2.21455	0	-3.11402		TRAF4	0	-1.67914	0	-2.41281
						LIG1	0	-2.217	0	-2.32091		IL4I1	0	-1.73603	0	-2.21132
						TNFRSF10C	0	-2.22749	0	-2.09226		LSP1	0	-1.75133	0	-2.3015
						ANLN	0	-2.23608	0	-2.09732		TUBG1	0	-1.75228	0	-2.69655
						MCM2	0	-2.23612	0	-3.17398		IGLC3	0	-1.7579	0	-2.57377
						ITM2A	0	-2.24014	0	-2.64119		TTYH3	0	-1.76718	0	-2.60308
						FLOT2	0	-2.25753	0	-3.01511		HMGB1	0	-1.76775	0	-1.76139
						RAD54L	0	-2.2604	0	-2.96318		GPR114	0	-1.77233	0	-2.63668
						HIST2H3C	0	-2.27859	0	-2.74194		KIF22	0	-1.78108	0	-2.13395
						DTL	0	-2.28219	0	-3.34233		FGR	0	-1.7856	0	-2.02248
						NUP210	0	-2.28646	0	-2.88515		IKZF1	0	-1.78741	0	-2.15053
						HIST1H4E	0	-2.30102	0	-2.57912		LMO7	0	-1.7902	0	-2.12575
						USP18	0	-2.31564	0	-2.23172		VAV1	0	-1.80503	0	-2.31457
						HIST1H4A	0	-2.3198	0	-2.93443		SEMA7A	0	-1.80874	0	-2.01916
						KIF2C	0	-2.32538	0	-2.63023		HAUS5	0	-1.81305	0	-2.21206
						HIST1H3C	0	-2.3257	0	-3.84552		SPIB	0	-1.81743	0	-2.769
						SNX22	0	-2.34142	0	-2.49158		HIST1H2BC	0	-1.82182	0	-3.87139
						CYS1	0	-2.35217	0	-3.31205		TFDP1	0	-1.82339	0	-2.34467
						ENC1	0	-2.3536	0	-2.34542		ITGB7	0	-1.82985	0	-2.53449
						MYBL2	0	-2.3767	0	-3.09749		IRF8	0	-1.83317	0	-3.13317
						RGS16	0	-2.38084	0	-2.51837		MSH2	0	-1.83432	0	-2.51398
						IGHD	0	-2.38689	0	-3.15652		LAMP3	0	-1.85377	0	-2.58192
						KIFC1	0	-2.39641	0	-2.79817		ARHGDIB	0	-1.85549	0	-2.94617
						FBXO5	0	-2.42271	0	-2.64432		SYNPO	0	-1.85966	0	-2.57317
						PTPN6	0	-2.42733	0	-2.60026		CYBA	0	-1.87061	0	-2.68681
						FOXM1	0	-2.43886	0	-2.2268		HIST1H2AG	0	-1.87546	0	-2.92772
						HIST1H4C	0	-2.44239	0	-2.19724		FDXR	0	-1.87619	0	-2.91421
						HIST1H2AH	0	-2.44309	0	-2.72013		PRC1	0	-1.87651	0	-2.33701
						MKI67	0	-2.45114	0	-3.68085		GCSAM	0	-1.88002	0	-3.18626
						IGHV4-39	0	-2.45501	0	-3.28974		POLD1	0	-1.88079	0	-2.1867
						DUT	0	-2.47129	0	-2.83327		PFN1	0	-1.89813	0	-2.6115
						FEN1	0	-2.47299	0	-2.63086		SLC29A1	0	-1.90191	0	-3.27279
						BIRC5	0	-2.476	0	-2.41304		BUB1B	0	-1.90191	0	-1.89263
						IQGAP3	0	-2.47916	0	-2.61454		HIST1H4H	0	-1.90192	0	-2.1924
						SDC1	0	-2.48069	0	-2.15316		CCNF	0	-1.90816	0	-2.39547
						GTSE1	0	-2.50794	0	-2.63298		PTPRCAP	0	-1.91013	0	-2.24788
						TSTD1	0	-2.50899	0	-2.01369		HK2	0	-1.91058	0	-2.07471
						RCSD1	0	-2.51359	0	-2.14318		SHMT1	0	-1.91476	0	-2.65979
						MCM10	0	-2.51723	0	-2.55802		PAX5	0	-1.92921	0	-2.85362
						ESPL1	0	-2.52072	0	-3.21259		WDR76	0	-1.9329	0	-2.21206
						E2F2	0	-2.52252	0	-2.56218		SH3BP1	0	-1.93484	0	-2.03247
						E2F8	0	-2.53198	0	-3.33916		HIST2H2AB	0	-1.9365	0	-3.47228
						CNTNAP1	0	-2.55709	0	-2.043		B4GALT2	0	-1.95276	0	-2.46043
						DHFR	0	-2.55855	0	-2.07225		ADAM8	0	-1.95522	0	-2.47717
						FAM111B	0	-2.57095	0	-2.97181		TICRR	0	-1.96485	0	-2.46144
						FCRL5	0	-2.59557	0	-3.28449		MTHFD1	0	-1.96764	0	-2.89204
						CDK1	0	-2.61331	0	-2.65707		ITGB2	0	-1.97159	0	-2.12232
						HIST1H1D	0	-2.62969	0	-3.47829		CCND2	0	-1.97231	0	-3.03856
						E2F7	0	-2.63408	0	-2.63527		WFDC2	0	-1.97632	0	-3.42724
						IL16	0	-2.65706	0	-2.48487		TTF2	0	-1.97647	0	-2.35942
						TRAF3IP3	0	-2.65988	0	-2.16659		RAD51C	0	-1.97928	0	-2.64432
						CDCA5	0	-2.66688	0	-2.56972		TUBB	0	-1.98502	0	-2.48874
						HJURP	0	-2.72605	0	-3.39799		ISG15	0	-1.99037	0	-2.23745
						UHRF1	0	-2.73998	0	-2.74751		ACTB	0	-1.9949	0	-3.04004
						SMS	0	-2.73998	0	-2.36428		WDR54	0	-1.99657	0	-3.32832
						PAQR8	0	-2.74516	0	-3.10921		SLAMF6	0	-1.99748	0	-2.80991
						HIST1H2AJ	0	-2.7829	0	-2.36994		CIT	0	-2.00111	0	-2.00196
						TOP2A	0	-2.80935	0	-2.31859		CD22	0	-2.00676	0	-3.43059
						HIST1H4D	0	-2.8288	0	-4.00378		TIMELESS	0	-2.01271	0	-2.64873
						TCF19	0	-2.85807	0	-3.03465		MCM7	0	-2.01391	0	-2.34801
						IGKV1-5	0	-2.88886	0	-3.47228		LMNB1	0	-2.01537	0	-2.01309
						IGJ	0	-2.92247	0	-2.77488		PSMB9	0	-2.02129	0	-2.75621
						AURKB	0	-2.94285	0	-1.83142		E2F1	0	-2.02679	0	-3.23465
						FANCI	0	-2.98942	0	-2.22293		C17orf53	0	-2.02782	0	-2.20065
						HIST1H1B	0	-3.01689	0	-3.78469		PHF19	0	-2.02819	0	-2.83606
												CORO1A	0	-2.02951	0	-2.4369
							p<0.05					TMC8	0	-2.02977	0	-2.33521
												TTLL12	0	-2.03262	0	-2.94013
												NAPSB	0	-2.03267	0	-2.97196
												VWCE	0	-2.03364	0	-3.47228
												LY6E	0	-2.03509	0	-2.26271
												HIST1H2AL	0	-2.04242	0	-2.75094
												HIST1H2BO	0	-2.04815	0	-3.16234
												ATP2A3	0	-2.05585	0	-2.36539
												SASH3	0	-2.06435	0	-2.79193
												EID1	0	-2.06548	0	-2.09656
												MIF4GD	0	-2.06815	0	-2.02706
												FAIM3	0	-2.08048	0	-2.52917
												HIST1H4I	0	-2.08872	0	-3.13594
												TYMS	0	-2.09359	0	-3.95217
												PPP1R16B	0	-2.09474	0	-2.27433
												ZWINT	0	-2.09831	0	-3.23642
												DFNA5	0	-2.10087	0	-3.32113
												HIST1H1E	0	-2.11086	0	-2.8333
												CDKN2C	0	-2.11376	0	-2.47949
												HIST1H2BH	0	-2.11671	0	-2.17946
												AGRN	0	-2.1208	0	-2.15045
												DENND2D	0	-2.1368	0	-2.36462
												TRAPPC6A	0	-2.13682	0	-2.33786
												KIF11	0	-2.13852	0	-2.40265
												MAGEF1	0	-2.13947	0	-3.22529
												HIST1H4J	0	-2.14547	0	-2.42511
												CASP2	0	-2.15743	0	-2.32851
												IGHV3-33	0	-2.16321	0	-2.96706
												KIF4A	0	-2.18065	0	-2.24432
												MCM3	0	-2.19208	0	-2.24829
												HIST1H2BF	0	-2.20222	0	-2.59614
												PCNA	0	-2.20279	0	-4.00517
												ERCC6L	0	-2.20389	0	-2.58985
												TROAP	0	-2.21099	0	-2.67947
												HIST1H2AE	0	-2.21455	0	-3.11402
												LIG1	0	-2.217	0	-2.32091
												TNFRSF10C	0	-2.22749	0	-2.09226
												ANLN	0	-2.23608	0	-2.09732
												MCM2	0	-2.23612	0	-3.17398
												ITM2A	0	-2.24014	0	-2.64119
												FLOT2	0	-2.25753	0	-3.01511
												RAD54L	0	-2.2604	0	-2.96318
												HIST2H3C	0	-2.27859	0	-2.74194
												DTL	0	-2.28219	0	-3.34233
												NUP210	0	-2.28646	0	-2.88515
												HIST1H4E	0	-2.30102	0	-2.57912
												USP18	0	-2.31564	0	-2.23172
												HIST1H4A	0	-2.3198	0	-2.93443
												KIF2C	0	-2.32538	0	-2.63023
												HIST1H3C	0	-2.3257	0	-3.84552
												SNX22	0	-2.34142	0	-2.49158
												CYS1	0	-2.35217	0	-3.31205
												ENC1	0	-2.3536	0	-2.34542
												MYBL2	0	-2.3767	0	-3.09749
												RGS16	0	-2.38084	0	-2.51837
												IGHD	0	-2.38689	0	-3.15652
												KIFC1	0	-2.39641	0	-2.79817
												FBXO5	0	-2.42271	0	-2.64432
												PTPN6	0	-2.42733	0	-2.60026
												FOXM1	0	-2.43886	0	-2.2268
												HIST1H4C	0	-2.44239	0	-2.19724
												HIST1H2AH	0	-2.44309	0	-2.72013
												MKI67	0	-2.45114	0	-3.68085
												IGHV4-39	0	-2.45501	0	-3.28974
												DUT	0	-2.47129	0	-2.83327
												FEN1	0	-2.47299	0	-2.63086
												BIRC5	0	-2.476	0	-2.41304
												IQGAP3	0	-2.47916	0	-2.61454
												SDC1	0	-2.48069	0	-2.15316
												GTSE1	0	-2.50794	0	-2.63298
												TSTD1	0	-2.50899	0	-2.01369
												RCSD1	0	-2.51359	0	-2.14318
												MCM10	0	-2.51723	0	-2.55802
												ESPL1	0	-2.52072	0	-3.21259
												E2F2	0	-2.52252	0	-2.56218
												E2F8	0	-2.53198	0	-3.33916
												CNTNAP1	0	-2.55709	0	-2.043
												DHFR	0	-2.55855	0	-2.07225
												FAM111B	0	-2.57095	0	-2.97181
												FCRL5	0	-2.59557	0	-3.28449
												CDK1	0	-2.61331	0	-2.65707
												HIST1H1D	0	-2.62969	0	-3.47829
												E2F7	0	-2.63408	0	-2.63527
												IL16	0	-2.65706	0	-2.48487
												TRAF3IP3	0	-2.65988	0	-2.16659
												CDCA5	0	-2.66688	0	-2.56972
												HJURP	0	-2.72605	0	-3.39799
												UHRF1	0	-2.73998	0	-2.74751
												SMS	0	-2.73998	0	-2.36428
												PAQR8	0	-2.74516	0	-3.10921
												HIST1H2AJ	0	-2.7829	0	-2.36994
												TOP2A	0	-2.80935	0	-2.31859
												HIST1H4D	0	-2.8288	0	-4.00378
												TCF19	0	-2.85807	0	-3.03465
												IGKV1-5	0	-2.88886	0	-3.47228
												IGJ	0	-2.92247	0	-2.77488
												AURKB	0	-2.94285	0	-1.83142
												FANCI	0	-2.98942	0	-2.22293
												HIST1H1B	0	-3.01689	0	-3.78469
																-4	-2	0	2	4

## Sheet: GO_Term Analyses
Category	Term	Count	%	PValue	log10Pvalue	Genes	List Total	Pop Hits	Pop Total	Fold Enrichment	Bonferroni	Benjamini	FDR
GOTERM_BP_DIRECT	GO:0006986~response to unfolded protein	8	6.20155	1.09116e-11	10.9621	HSPH1, HSP90AA1, HSPA2, HSPB1, DNAJB1, DNAJB4, SERPINH1, HSPA8	44	42	16792	72.6926	4.76837e-09	4.76837e-09	1.54154e-08		Upregulated
GOTERM_BP_DIRECT	GO:0006457~protein folding	7	5.42636	6.12169e-06	5.21313	HSP90AA4P, HSP90AA1, BAG3, HSP90AB3P, DNAJB1, DNAJB4, HSPA8	44	180	16792	14.8414	0.00267161	0.0013367	0.00864809
GOTERM_BP_DIRECT	GO:1900034~regulation of cellular response to heat	5	3.87597	3.96957e-05	4.40126	HSPH1, HSP90AA1, BAG3, DNAJB1, HSPA8	44	75	16792	25.4424	0.0171978	0.00576577	0.0560656
GOTERM_BP_DIRECT	GO:0051085~chaperone mediated protein folding requiring cofactor	3	2.32558	0.000284508	3.54591	HSPH1, DNAJB1, HSPA8	44	10	16792	114.491	0.116927	0.0306086	0.401189
GOTERM_BP_DIRECT	GO:0006950~response to stress	4	3.10078	0.000507572	3.2945	HSP90AA4P, HSP90AA1, SQSTM1, HSP90AB3P	44	61	16792	25.0253	0.198977	0.0434029	0.71469
GOTERM_BP_DIRECT	GO:0043254~regulation of protein complex assembly	3	2.32558	0.000571606	3.2429	HSP90AA1, HRG, HSPA8	44	14	16792	81.7792	0.221093	0.0407887	0.804515
GOTERM_BP_DIRECT	GO:0042026~protein refolding	3	2.32558	0.000658473	3.18146	HSP90AA1, HSPA2, HSPA8	44	15	16792	76.3273	0.250124	0.0402871	0.926251
GOTERM_BP_DIRECT	GO:0016236~macroautophagy	4	3.10078	0.000965331	3.01532	GABARAPL1, MAP1LC3B, SQSTM1, UBC	44	76	16792	20.0861	0.344301	0.0513892	1.35517
GOTERM_BP_DIRECT	GO:0043065~positive regulation of apoptotic process	6	4.65116	0.000971753	3.01244	SQSTM1, UBC, OSGIN1, HRG, ANKRD1, IGFBP3	44	300	16792	7.63273	0.34614	0.04611	1.36413
GOTERM_BP_DIRECT	GO:0006914~autophagy	4	3.10078	0.00475697	2.32267	GABARAPL1, MAP1LC3B, SQSTM1, CTSD	44	133	16792	11.4778	0.875538	0.188098	6.51457
GOTERM_BP_DIRECT	GO:0000086~G2/M transition of mitotic cell cycle	4	3.10078	0.00516596	2.28685	HSP90AA1, UBC, BRSK2, TUBB4A	44	137	16792	11.1427	0.896001	0.185973	7.05586
GOTERM_BP_DIRECT	GO:0009408~response to heat	3	2.32558	0.00670528	2.17358	HSP90AA1, HSPA2, DNAJB4	44	48	16792	23.8523	0.947138	0.2173	9.06708
GOTERM_BP_DIRECT	GO:0061684~chaperone-mediated autophagy	2	1.55039	0.00766303	2.1156	HSP90AA1, HSPA8	44	3	16792	254.424	0.965322	0.227859	10.298
GOTERM_BP_DIRECT	GO:0061635~regulation of protein complex stability	2	1.55039	0.0152687	1.8162	SQSTM1, HSPA8	44	6	16792	127.212	0.998798	0.361261	19.537
GOTERM_BP_DIRECT	GO:0090084~negative regulation of inclusion body assembly	2	1.55039	0.0253211	1.59652	HSPA2, DNAJB1	44	10	16792	76.3273	0.999986	0.503657	30.3948
GOTERM_BP_DIRECT	GO:0006334~nucleosome assembly	17	9.71429	2.49712e-14	-13.6026	HIST1H2BC, HIST1H1E, HIST1H1D, HIST1H2BF, HIST1H1B, HIST1H2BH, MCM2, HIST2H3C, HIST1H2BO, HIST1H4A, HIST1H4E, HIST1H3C, HIST1H4C, HIST1H4D, HIST1H4I, HIST1H4J, HIST1H4H	161	119	16792	14.8997	2.35062e-11	2.35062e-11	3.91576e-11		Downregulated
GOTERM_BP_DIRECT	GO:0045814~negative regulation of gene expression, epigenetic	10	5.71429	9.2639e-10	-9.03321	PHF19, HIST1H4A, HIST1H4E, HIST1H3C, HIST1H4C, HIST1H4D, HIST1H4I, HIST1H4J, HIST2H3C, HIST1H4H	161	50	16792	20.8596	8.71733e-07	4.35866e-07	1.45232e-06
GOTERM_BP_DIRECT	GO:0000183~chromatin silencing at rDNA	9	5.14286	1.7402e-09	-8.7594	HIST1H4A, HIST1H4E, HIST1H3C, HIST1H4C, HIST1H4D, HIST1H4I, HIST1H4J, HIST2H3C, HIST1H4H	161	37	16792	25.3698	1.63753e-06	5.45842e-07	2.72815e-06
GOTERM_BP_DIRECT	GO:0000082~G1/S transition of mitotic cell cycle	12	6.85714	3.51421e-09	-8.45417	CDK1, TYMS, MCM7, DHFR, CDKN2C, PCNA, IQGAP3, FBXO5, MCM2, MCM3, MCM10, CDCA5	161	102	16792	12.2704	3.30687e-06	8.26718e-07	5.50931e-06
GOTERM_BP_DIRECT	GO:0032200~telomere organization	8	4.57143	4.72933e-09	-8.3252	HIST1H4A, HIST1H4E, HIST1H3C, HIST1H4C, HIST1H4D, HIST1H4I, HIST1H4J, HIST1H4H	161	27	16792	30.9032	4.45029e-06	8.9006e-07	7.41428e-06
GOTERM_BP_DIRECT	GO:0045815~positive regulation of gene expression, epigenetic	10	5.71429	6.80471e-09	-8.16719	ACTB, HIST1H4A, HIST1H4E, HIST1H3C, HIST1H4C, HIST1H4D, HIST1H4I, HIST1H4J, HIST2H3C, HIST1H4H	161	62	16792	16.8223	6.40321e-06	1.0672e-06	1.06679e-05
GOTERM_BP_DIRECT	GO:0045653~negative regulation of megakaryocyte differentiation	7	4	1.15042e-08	-7.93914	HIST1H4A, HIST1H4E, HIST1H4C, HIST1H4D, HIST1H4I, HIST1H4J, HIST1H4H	161	18	16792	40.5604	1.08254e-05	1.54649e-06	1.80354e-05
GOTERM_BP_DIRECT	GO:0006335~DNA replication-dependent nucleosome assembly	8	4.57143	1.7223e-08	-7.76389	HIST1H4A, HIST1H4E, HIST1H3C, HIST1H4C, HIST1H4D, HIST1H4I, HIST1H4J, HIST1H4H	161	32	16792	26.0745	1.62067e-05	2.02585e-06	2.70009e-05
GOTERM_BP_DIRECT	GO:0006260~DNA replication	13	7.42857	2.96787e-08	-7.52755	CDK1, MCM7, TIMELESS, DTL, TICRR, LIG1, POLD1, PCNA, MCM2, MCM3, MCM10, FEN1, DUT	161	155	16792	8.74759	2.79273e-05	3.10307e-06	4.6528e-05
GOTERM_BP_DIRECT	GO:0016233~telomere capping	7	4	6.014e-08	-7.22084	HIST1H4A, HIST1H4E, HIST1H4C, HIST1H4D, HIST1H4I, HIST1H4J, HIST1H4H	161	23	16792	31.7429	5.65901e-05	5.65916e-06	9.42828e-05
GOTERM_BP_DIRECT	GO:0007067~mitotic nuclear division	15	8.57143	1.10999e-07	-6.95468	KIF22, CDK1, KIF11, HAUS5, CCNF, ANLN, BIRC5, AURKB, KIF2C, TIMELESS, FBXO5, BUB1B, CIT, CDCA5, ERCC6L	161	248	16792	6.30836	0.000104444	9.4954e-06	0.000174015
GOTERM_BP_DIRECT	GO:0051290~protein heterotetramerization	8	4.57143	1.27447e-07	-6.89467	HIST1H4A, HIST1H4E, HIST1H3C, HIST1H4C, HIST1H4D, HIST1H4I, HIST1H4J, HIST1H4H	161	42	16792	19.8663	0.000119921	9.99394e-06	0.000199802
GOTERM_BP_DIRECT	GO:0006336~DNA replication-independent nucleosome assembly	7	4	1.33958e-07	-6.87303	HIST1H4A, HIST1H4E, HIST1H4C, HIST1H4D, HIST1H4I, HIST1H4J, HIST1H4H	161	26	16792	28.0803	0.000126046	9.69642e-06	0.000210008
GOTERM_BP_DIRECT	GO:0034080~CENP-A containing nucleosome assembly	8	4.57143	1.51018e-07	-6.82097	HIST1H4A, HJURP, HIST1H4E, HIST1H4C, HIST1H4D, HIST1H4I, HIST1H4J, HIST1H4H	161	43	16792	19.4043	0.000142098	1.01505e-05	0.000236754
GOTERM_BP_DIRECT	GO:0006352~DNA-templated transcription, initiation	7	4	1.04751e-06	-5.97984	HIST1H4A, HIST1H4E, HIST1H4C, HIST1H4D, HIST1H4I, HIST1H4J, HIST1H4H	161	36	16792	20.2802	0.000985225	6.57119e-05	0.0016422
